# Supplementary material for: Long-acting κ opioid antagonists nor-BNI, GNTI and JDTic: pharmacokinetics in mice and lipophilicity
Source: BMC Pharmacol. 2012 May 29;12:5. doi: 10.1186/1471-2210-12-5 (PMC3411462; doi:10.1186/1471-2210-12-5)
Supplement: Additional file 1 — Raw data for figures and tables as a Microsoft Excel spreadsheet. Readable by free software including LibreOffice and Google Docs. [file 1471-2210-12-5-S1.xls]

## Sheet: Contents
Data from:
Long-acting κ opioid antagonists Nor-BNI, GNTI and JDTic: pharmacokinetics in mice and lipophilicity
Thomas A. Munro, Loren M. Berry, Ashlee Van’t Veer, Cécile Béguin, F. Ivy Carroll, Zhiyang Zhao, William A. Carlezon Jr., and Bruce M. Cohen.
1. Nor-BNI brain and plasma concentrations
2. Nor-BNI plasma non-compartmental analysis
3. Nor-BNI brain non-compartmental analysis
4. GNTI brain and plasma concentrations
5. GNTI plasma non-compartmental analysis
6. JDTic brain and plasma concentrations
7. JDTic plasma non-compartmental analysis
8. JDTic brain non-compartmental analysis
9. Log D
10. Plasma and brain binding
To the extent possible under law, Thomas Anthony Munro has waived all copyright and related or neighboring rights to data from: "Long-acting κ opioid antagonists nor-BNI, GNTI and JDTic: pharmacokinetics in mice and lipophilicity".

## Sheet: 1. nor-BNI pk data
nor-BNI.2HCl.H2O		10 mg/kg	i.p.	mice	22-24 g bodyweight
Time	[nor-BNI],plasma (free base equivalent)						mean (plasma)		[nor-BNI],brain (free base equivalent)						mean (brain)
h	ng/mL						ng/mL		ng/g						ng/g
0.5	6130	4810	2110	3050			4025		609	438	354	477	471	309	443
1	3060	2060	1510	1140	1170		1788		372	207	324	250	396	299	308
2				366	343	309	339.333					169	<120	<120	96.3333
4	116	173	156				148.333
24	62.7	49.5	13.9				42.0333
MRC	13								120
	bodyweight determined to ± 0.1 g			bodyweight determined to ± 2.5 g					bodyweight determined to ± 0.1 g			bodyweight determined to ± 2.5 g
For calculation of mean, <MRC values were substituted by MRC/2 as per Beal 2001.

## Sheet: 2. nor-BNI plasma NCA
PKSolver 2.0		Non-Compartmental Analysis of Plasma Data after Extravascular Input
nor-BNI.2HCl.H2O
Time Unit	h		Method	Linear Trapezoidal
Conc Unit	ng/ml		Analyst	tamunro
Dose	10		Date	2011-10-04
Dose Unit	mg/kg		Time	1899-12-31 19:02:38
Time	Conc	ln(C)	AUC	AUMC	R	R_adj		Parameter	Unit	Value
0.5	4025	8.30028	1006.25	503.125	-0.789472	0.497687		Lambda_z	1/h	0.0819726
1	1788	7.48885	2459.5	1453.25	-0.817345	0.502079		t1/2	h	8.45584
2	339	5.826	3523	2686.25	-0.948359	0.798768		Tmax	h	0.5
4	148	4.99721	4010	3956.25				Cmax	ng/ml	4025
24	42	3.73767	5910	19956.2				Tlag	h	0
								Clast_obs/Cmax		0.0104348
								AUC 0-t	ng/ml*h	5910
								AUC 0-inf_obs	ng/ml*h	6422.37
								AUC 0-t/0-inf_obs		0.920222
								AUMC 0-inf_obs	ng/ml*h^2	38503.5
								MRT 0-inf_obs	h	5.99522
								Vz/F_obs	(mg/kg)/(ng/ml)	0.0189949
								Cl/F_obs	(mg/kg)/(ng/ml)/h	0.00155706

## Sheet: 3. nor-BNI brain NCA
PKSolver 2.0		Non-Compartmental Analysis of Plasma Data after Extravascular Input
nor-BNI.2HCl.H2O
Time Unit	h		Method	Linear Trapezoidal
Conc Unit	ng/ml		Analyst	tamunro
Dose	10		Date	2011-10-04
Dose Unit	mg/kg		Time	1899-12-31 19:05:30
Time	Conc	ln(C)	AUC	AUMC	R	R_adj		Parameter	Unit	Value
0.5	443	6.09357	110.75	55.375	-0.994651	0.978663		Lambda_z	1/h	1.03815
1	308	5.7301	298.5	187.75				t1/2	h	0.667677
2	96.3	4.56747	500.65	438.05				Tmax	h	0.5
								Cmax	ng/ml	443
								Tlag	h	0
								Clast_obs/Cmax		0.217381
								AUC 0-t	ng/ml*h	500.65
								AUC 0-inf_obs	ng/ml*h	593.411
								AUC 0-t/0-inf_obs		0.843681
								AUMC 0-inf_obs	ng/ml*h^2	712.925
								MRT 0-inf_obs	h	1.2014
								Vz/F_obs	(mg/kg)/(ng/ml)	0.0162325
								Cl/F_obs	(mg/kg)/(ng/ml)/h	0.0168517
											AUC0–∞,brain / AUC0–∞,p	Kp,brain =	0.0923976
										Now given
											Fu,plasma =	0.51
											Fu,brain =	0.12
											Fu,brain (in vivo est.) <	0.04
										Then	AUC0–∞,brain,u / AUC0–∞,p,u	Kp,uu,brain <	0.00724687

## Sheet: 4. GNTI pk data
GNTI.2HCl.H2O	10	mg/kg	i.p.	mice	22-24 g bodyweight
Time	[GNTI],plasma (free base equivalent)			mean		[GNTI],brain (free base equivalent)			mean
hour	ng/mL					ng/g
0.5	3610	1790	3840	3080		<120	<120	<120	<120
1	1750	2420	4880	3016.67		<120	<120	<120
2	1120	3700	2910	2576.67		<120	<120	<120
4	142	114	206	154
24	13.4	<13	<13	8.8
GNTI.2(CF3CO2H).H2O		39	mg/kg
0.25	14600	10200	14700	13166.7		90.9	130.5	113.4	111.6
MRC	13					120
	bodyweight determined to ± 0.1 g					bodyweight determined to ± 0.1 g
For calculation of mean, <MRC values were substituted by MRC/2 as per Beal 2001.

## Sheet: 5. GNTI plasma NCA
PKSolver 2.0		Non-Compartmental Analysis of Plasma Data after Extravascular Input
GNTI.2HCl.H2O
Time Unit	h		Method	Linear Trapezoidal
Conc Unit	ng/ml		Analyst	tamunro
Dose	10		Date	2011-10-04
Dose Unit	mg/kg		Time	1899-12-31 19:07:32
Time	Conc	ln(C)	AUC	AUMC	R	R_adj		Parameter	Unit	Value
0.5	3080	8.03268	770	385	-0.925537	0.808825		Lambda_z	1/h	0.240518
1	3017	8.01202	2294.25	1524.25	-0.917309	0.762184		t1/2	h	2.8819
2	2576.7	7.85426	5091.1	5609.45	-0.906134	0.642158		Tmax	h	0.5
4	154	5.03695	7821.8	11378.9				Cmax	ng/ml	3080
24	8.8	2.17475	9449.8	19650.8				Tlag	h	0
								Clast_obs/Cmax		0.00285714
								AUC 0-t	ng/ml*h	9449.8
								AUC 0-inf_obs	ng/ml*h	9486.39
								AUC 0-t/0-inf_obs		0.996143
								AUMC 0-inf_obs	ng/ml*h^2	20681.1
								MRT 0-inf_obs	h	2.18008
								Vz/F_obs	(mg/kg)/(ng/ml)	0.0043828
								Cl/F_obs	(mg/kg)/(ng/ml)/h	0.00105414

## Sheet: 6. JDTic pk data
JDTic.2HCl.H2O		10 mg/kg	i.p.	mice	22-24 g bodyweight
Time	[JDTic],plasma (free base equivalent)						mean (plasma)		[JDTic],brain (free base equivalent)						mean (brain)
h	ng/mL						ng/mL		ng/g						ng/g
0.5	263	237	330	248	145		244.6		49.5	57.9	66.3	60.3	155	37.5	71.0833
1	152	270	114	126	130	134	154.333		49.2	56.7	61.5	45.3	38.1	116	61.1333
2				42.3	57.3	71	56.8667					30	48.3	36.9	38.4
4	69.6	40.3	30				46.6333		80.4	46.2	60.6				62.4
24	5	<4	<4				3		30.3	32.1	30.3				30.9
48									32.7	16.7	936*				24.7
168									43.8	<12	<12				18.6
MRC	4								12
	bodyweight determined to ± 0.1 g			bodyweight determined to ± 2.5 g					bodyweight determined to ± 0.1 g			bodyweight determined to ± 2.5 g
											*outlier (Grubbs' test p < 0.01 vs all other brain samples)
	For calculation of mean, <MRC values were substituted by MRC/2 as per Beal 2001.

## Sheet: 7. JDTic plasma NCA
PKSolver 2.0		Non-Compartmental Analysis of Plasma Data after Extravascular Input
JDTic.2HCl.H2O
Time Unit	h		Method	Linear Trapezoidal
Conc Unit	ng/ml		Analyst	tamunro
Dose	10		Date	2011-10-04
Dose Unit	mg/kg		Time	1899-12-31 19:08:46
Time	Conc	ln(C)	AUC	AUMC	R	R_adj		Parameter	Unit	Value
0.5	245	5.50126	61.25	30.625	-0.955872	0.884922		Lambda_z	1/h	0.135133
1	154	5.03695	161	99.75	-0.974614	0.924807		t1/2	h	5.12937
2	56.9	4.0413	266.45	233.65	-0.999768	0.999073		Tmax	h	0.5
4	46.6	3.8416	369.95	533.85				Cmax	ng/ml	245
24	3	1.09861	865.95	3117.85				Tlag	h	0
								Clast_obs/Cmax		0.0122449
								AUC 0-t	ng/ml*h	865.95
								AUC 0-inf_obs	ng/ml*h	888.15
								AUC 0-t/0-inf_obs		0.975004
								AUMC 0-inf_obs	ng/ml*h^2	3814.94
								MRT 0-inf_obs	h	4.29538
								Vz/F_obs	(mg/kg)/(ng/ml)	0.0833205
								Cl/F_obs	(mg/kg)/(ng/ml)/h	0.0112594

## Sheet: 8. JDTic brain NCA
PKSolver 2.0		Non-Compartmental Analysis of Plasma Data after Extravascular Input
JDTic.2HCl.H2O
Time Unit	h		Method	Linear Trapezoidal
Conc Unit	ng/ml		Analyst	tamunro
Dose	10		Date	2011-10-04
Dose Unit	mg/kg		Time	1899-12-31 19:09:37
Time	Conc	ln(C)	AUC	AUMC	R	R_adj		Parameter	Unit	Value
0.5	71.1	4.26409	17.775	8.8875	-0.80454	0.576741		Lambda_z	1/h	0.00315036
1	61.1	4.11251	50.825	33.05	-0.810918	0.571984		t1/2	h	220.022
2	38.4	3.64806	100.575	102	-0.80651	0.533944		Tmax	h	0.5
4	62.4	4.13357	201.375	428.4	-0.801743	0.464188		Cmax	ng/ml	71.1
24	30.9	3.43076	1134.38	10340.4	-0.955444	0.825748		Tlag	h	0
48	24.7	3.2068	1801.58	33466.8				Clast_obs/Cmax		0.261603
168	18.6	2.92316	4399.57	292091				AUC 0-t	ng/ml*h	4399.57
								AUC 0-inf_obs	ng/ml*h	10303.7
								AUC 0-t/0-inf_obs		0.426991
								AUMC 0-inf_obs	ng/ml*h^2	3.15808e+06
								MRT 0-inf_obs	h	306.501
								Vz/F_obs	(mg/kg)/(ng/ml)	0.308069
								Cl/F_obs	(mg/kg)/(ng/ml)/h	0.000970528
												AUC0–∞,brain / AUC0–∞,p	Kp,brain	11.6013
											Now given
												Fu,plasma =	0.19
												Fu,brain =	0.07
												Fu,brain (in vivo est.) <	0.0233333
											Then	AUC0–∞,brain,u / AUC0–∞,p,u	Kp,uu,brain <	1.42472

## Sheet: 9. Log D
Compound	Layer		Mixing time	Peak area			logD	mean	95% CI
			(min)	Analyte	Internal Standard	A÷IS
norBNI	water		30	6140	693000	0.00886003
		octanol		247000	751000	0.328895	1.56962
	water		10	6810	709000	0.00960508
		octanol		265000	717000	0.369596	1.58523	1.5276	1.3134	1.7466
	water		1	8340	699000	0.0119313
		octanol		241000	754000	0.319629	1.42796
GNTI	water		30	597000	214000	2.78972
		octanol		514000	208000	2.47115	-0.0526608
	water		10	620000	218000	2.84404
		octanol		452000	203000	2.2266	-0.106293	-0.0765968	-0.1526	-0.0008
	water		1	627000	217000	2.8894
		octanol		486000	198000	2.45455	-0.0708367
JDTic	water		30	63000	297000	0.212121
		octanol		3750000	263000	14.2586	1.77469
	water		10	55800	267000	0.208989
		octanol		4390000	266000	16.5038	1.89583	1.83628	1.675	1.9983
	water		1	60800	278000	0.218705
		octanol		4190000	276000	15.1812	1.83831
naltrexone	water		30	403000	204000	1.97549
		octanol		3010000	200000	15.05	0.881862
	water		10	392000	210000	1.86667
		octanol		2890000	214000	13.5047	0.859417	0.863884	0.8254	0.9013
	water		1	462000	210000	2.2
		octanol		3180000	204000	15.5882	0.850374
											95% CI calculated using	www.graphpad.com/quickcalcs/index.cfm
											archived at	www.webcitation.org/60UsgkGzt

[truncated: 1 more sheets: 10. Plasma, brain binding]
